# Supplementary material for: Reptile research shows new avenues and old challenges for extinction risk modelling
Source: PLoS Biol. 2022 Jul 11;20(7):e3001719. doi: 10.1371/journal.pbio.3001719 (PMC9273071; doi:10.1371/journal.pbio.3001719)
Supplement: S1 Table — The list only includes species having precise taxonomic correspondence with the latest release of the IUCN Red List database and being assigned a category of risk. (XLSX) [file pbio.3001719.s001.xlsx]

## Sheet: data
binomial	deOliveira_RLcat	deOliveira_RLpred	GRA_RLcat	GRA_yearPublished
Ablepharus grayanus	NE	LC	LC	2021
Ablepharus pannonicus	NE	LC	LC	2021
Acanthocercus kiwuensis	NE	LC	LC	2021
Acanthocercus phillipsii	NE	LC	LC	2021
Acanthodactylus blanfordii	NE	LC	LC	2021
Acanthodactylus boskianus	NE	LC	LC	2021
Acanthodactylus cantoris	NE	LC	LC	2021
Acanthodactylus guineensis	NE	LC	LC	2021
Acanthodactylus longipes	NE	LC	LC	2021
Acanthodactylus micropholis	NE	LC	LC	2021
Acanthodactylus scutellatus	NE	LC	LC	2021
Acanthosaura armata	NE	LC	LC	2021
Acontias bicolor	NE	LC	LC	2021
Acontias kgalagadi	NE	LC	LC	2021
Acontias occidentalis	NE	LC	LC	2021
Acontias parietalis	NE	NT	LC	2021
Adolfus africanus	NE	LC	LC	2021
Adolfus jacksoni	NE	LC	LC	2021
Afroedura loveridgei	NE	LC	LC	2021
Afrotyphlops angolensis	NE	LC	LC	2021
Afrotyphlops brevis	NE	LC	LC	2021
Afrotyphlops calabresii	NE	LC	LC	2021
Afrotyphlops congestus	NE	LC	LC	2021
Afrotyphlops elegans	NE	VU	LC	2021
Afrotyphlops fornasinii	NE	LC	LC	2021
Afrotyphlops liberiensis	NE	LC	LC	2021
Afrotyphlops lineolatus	NE	LC	LC	2021
Afrotyphlops mucruso	NE	LC	LC	2021
Afrotyphlops nigrocandidus	NE	LC	NT	2021
Afrotyphlops obtusus	NE	LC	LC	2021
Afrotyphlops punctatus	NE	LC	LC	2021
Afrotyphlops schlegelii	NE	LC	LC	2021
Afrotyphlops steinhausi	NE	LC	LC	2021
Afrotyphlops usambaricus	NE	EN	EN	2021
Agama aculeata	NE	LC	LC	2021
Agama agama	NE	LC	LC	2021
Agama armata	NE	LC	LC	2021
Agama doriae	NE	LC	LC	2021
Agama finchi	NE	LC	LC	2021
Agama gracilimembris	NE	LC	LC	2021
Agama hartmanni	NE	LC	LC	2021
Agama kirkii	NE	LC	LC	2021
Agama lanzai	NE	EN	LC	2021
Agama lebretoni	NE	LC	LC	2021
Agama lionotus	NE	LC	LC	2021
Agama mossambica	NE	LC	LC	2021
Agama paragama	NE	LC	LC	2021
Agama picticauda	NE	LC	LC	2021
Agama robecchii	NE	LC	LC	2021
Agama rueppelli	NE	LC	LC	2021
Agama sankaranica	NE	LC	LC	2021
Agama somalica	NE	LC	LC	2021
Agamodon anguliceps	NE	LC	LC	2021
Ahaetulla anomala	NE	LC	LC	2021
Ahaetulla laudankia	NE	LC	LC	2021
Ahaetulla nasuta	NE	LC	LC	2021
Alexandresaurus camacan	NE	VU	NT	2021
Amblyodipsas katangensis	NE	LC	LC	2021
Amblyodipsas polylepis	NE	LC	LC	2021
Amblyodipsas unicolor	NE	LC	LC	2021
Ameiva parecis	NE	LC	VU	2021
Ameivula nativo	NE	LC	EN	2021
Amphiesma stolatum	NE	LC	LC	2021
Amphisbaena acrobeles	NE	EN	LC	2021
Amphisbaena anaemariae	NE	LC	LC	2021
Amphisbaena anomala	NE	LC	LC	2021
Amphisbaena arda	NE	LC	EN	2021
Amphisbaena bahiana	NE	LC	EN	2021
Amphisbaena bedai	NE	LC	LC	2021
Amphisbaena bilabialata	NE	LC	LC	2021
Amphisbaena brasiliana	NE	LC	LC	2021
Amphisbaena carli	NE	LC	LC	2021
Amphisbaena carvalhoi	NE	EN	EN	2021
Amphisbaena cuiabana	NE	LC	LC	2021
Amphisbaena cunhai	NE	LC	LC	2021
Amphisbaena dubia	NE	LC	LC	2021
Amphisbaena frontalis	NE	LC	EN	2021
Amphisbaena hastata	NE	LC	LC	2021
Amphisbaena heathi	NE	LC	NT	2021
Amphisbaena hogei	NE	LC	LC	2021
Amphisbaena ibijara	NE	LC	LC	2021
Amphisbaena kraoh	NE	LC	LC	2021
Amphisbaena leeseri	NE	LC	LC	2021
Amphisbaena leucocephala	NE	LC	LC	2021
Amphisbaena miringoera	NE	LC	LC	2021
Amphisbaena mitchelli	NE	LC	LC	2021
Amphisbaena nigricauda	NE	LC	VU	2021
Amphisbaena sanctaeritae	NE	EN	CR	2021
Amphisbaena saxosa	NE	LC	NT	2021
Amphisbaena supernumeraria	NE	EN	EN	2021
Amphisbaena talisiae	NE	LC	LC	2021
Amphisbaena uroxena	NE	LC	EN	2021
Anguis fragilis	NE	LC	LC	2021
Anolis agueroi	NE	VU	EN	2021
Anolis aliniger	NE	NT	LC	2021
Anolis altitudinalis	NE	LC	NT	2021
Anolis anchicayae	NE	LC	LC	2021
Anolis angusticeps	NE	LC	LC	2021
Anolis bahorucoensis	NE	EN	VU	2021
Anolis barahonae	NE	EN	EN	2021
Anolis barbatus	NE	EN	NT	2021
Anolis barbouri	NE	NT	VU	2021
Anolis benedikti	NE	LC	EN	2021
Anolis bicaorum	NE	CR	CR	2021
Anolis biporcatus	NE	LC	LC	2021
Anolis birama	NE	LC	EN	2021
Anolis bitectus	NE	LC	EN	2021
Anolis boettgeri	NE	LC	LC	2021
Anolis bonairensis	NE	EN	VU	2021
Anolis brunneus	NE	LC	NT	2021
Anolis campbelli	NE	CR	EN	2021
Anolis casildae	NE	LC	EN	2021
Anolis chamaeleonides	NE	LC	LC	2021
Anolis chlorocyanus	NE	LC	LC	2021
Anolis christophei	NE	NT	NT	2021
Anolis chrysops	NE	EN	VU	2021
Anolis cobanensis	NE	LC	VU	2021
Anolis cooki	NE	VU	EN	2021
Anolis desechensis	NE	CR	LC	2021
Anolis dissimilis	NE	LC	LC	2021
Anolis distichus	NE	LC	LC	2021
Anolis dolichocephalus	NE	NT	EN	2021
Anolis equestris	NE	LC	LC	2021
Anolis ernestwilliamsi	NE	CR	CR	2021
Anolis etheridgei	NE	EN	VU	2021
Anolis euskalerriari	NE	LC	NT	2021
Anolis fowleri	NE	EN	EN	2021
Anolis fungosus	NE	LC	NT	2021
Anolis gaigei	NE	LC	LC	2021
Anolis garridoi	NE	CR	EN	2021
Anolis gorgonae	NE	NT	NT	2021
Anolis guamuhaya	NE	EN	EN	2021
Anolis haguei	NE	EN	NT	2021
Anolis laeviventris	NE	LC	LC	2021
Anolis latifrons	NE	LC	LC	2021
Anolis macrolepis	NE	LC	NT	2021
Anolis monensis	NE	NT	LC	2021
Anolis monteverde	NE	LC	CR	2021
Anolis morazani	NE	EN	CR	2021
Anolis nasofrontalis	NE	LC	EN	2021
Anolis nelsoni	NE	EN	CR	2021
Anolis ocelloscapularis	NE	EN	VU	2021
Anolis ortonii	NE	LC	LC	2021
Anolis petersii	NE	LC	NT	2021
Anolis pseudokemptoni	NE	LC	EN	2021
Anolis pseudotigrinus	NE	LC	EN	2021
Anolis purpurgularis	NE	EN	EN	2021
Anolis quadriocellifer	NE	EN	LC	2021
Anolis quaggulus	NE	LC	LC	2021
Anolis rejectus	NE	EN	EN	2021
Anolis ricordii	NE	LC	NT	2021
Anolis rivalis	NE	LC	NT	2021
Anolis roatanensis	NE	EN	EN	2021
Anolis rubribarbaris	NE	EN	VU	2021
Anolis ruibali	NE	LC	EN	2021
Anolis rupinae	NE	EN	EN	2021
Anolis sabanus	NE	VU	NT	2021
Anolis salvini	NE	LC	NT	2021
Anolis sheplani	NE	EN	EN	2021
Anolis shrevei	NE	EN	NT	2021
Anolis singularis	NE	CR	CR	2021
Anolis sulcifrons	NE	LC	NT	2021
Anolis tenorioensis	NE	VU	CR	2021
Aparallactus guentheri	NE	LC	LC	2021
Aparallactus jacksonii	NE	LC	LC	2021
Aparallactus lunulatus	NE	LC	LC	2021
Aparallactus modestus	NE	LC	LC	2021
Aparallactus moeruensis	NE	LC	LC	2021
Aparallactus werneri	NE	LC	LC	2021
Aphaniotis acutirostris	NE	LC	LC	2021
Apostolepis arenaria	NE	LC	EN	2021
Apostolepis borellii	NE	LC	LC	2021
Apostolepis tertulianobeui	NE	CR	LC	2021
Apostolepis thalesdelemai	NE	LC	LC	2021
Apostolepis vittata	NE	LC	VU	2021
Argyrogena fasciolata	NE	LC	LC	2021
Aspidelaps lubricus	NE	LC	LC	2021
Aspidelaps scutatus	NE	LC	LC	2021
Aspidura brachyorrhos	NE	NT	VU	2021
Aspidura ceylonensis	NE	LC	VU	2021
Aspidura deraniyagalae	NE	EN	CR	2021
Aspidura desilvai	NE	EN	CR	2021
Aspidura drummondhayi	NE	EN	EN	2021
Aspidura guentheri	NE	NT	VU	2021
Aspidura ravanai	NE	EN	CR	2021
Aspidura trachyprocta	NE	EN	EN	2021
Asymblepharus himalayanus	NE	LC	LC	2021
Asymblepharus ladacensis	NE	LC	LC	2021
Asymblepharus sikimmensis	NE	LC	LC	2021
Atheris anisolepis	NE	LC	LC	2021
Atheris broadleyi	NE	LC	LC	2021
Atheris hispida	NE	LC	LC	2021
Atheris katangensis	NE	VU	NT	2021
Atheris nitschei	NE	LC	LC	2021
Atheris rungweensis	NE	LC	LC	2021
Atheris squamigera	NE	LC	LC	2021
Atractaspis aterrima	NE	LC	LC	2021
Atractaspis battersbyi	NE	LC	LC	2021
Atractaspis bibronii	NE	LC	LC	2021
Atractaspis boulengeri	NE	LC	LC	2021
Atractaspis congica	NE	LC	LC	2021
Atractaspis corpulenta	NE	LC	LC	2021
Atractaspis duerdeni	NE	LC	LC	2021
Atractaspis engdahli	NE	LC	LC	2021
Atractaspis magrettii	NE	LC	LC	2021
Atractaspis watsoni	NE	LC	LC	2021
Atractus francoi	NE	LC	LC	2021
Atractus maculatus	NE	LC	LC	2021
Atractus taphorni	NE	LC	EN	2021
Atractus thalesdelemai	NE	EN	EN	2021
Atractus zebrinus	NE	LC	LC	2021
Bachia alleni	NE	EN	NT	2021
Bachia didactyla	NE	CR	EN	2021
Bachia psamophila	NE	LC	CR	2021
Bavayia nubila	NE	VU	EN	2021
Bitis arietans	NE	LC	LC	2021
Bitis caudalis	NE	LC	LC	2021
Bitis cornuta	NE	LC	LC	2021
Bitis gabonica	NE	LC	VU	2021
Bitis heraldica	NE	LC	VU	2021
Bitis nasicornis	NE	LC	VU	2021
Bitis parviocula	NE	LC	EN	2021
Bitis xeropaga	NE	LC	LC	2021
Boa constrictor	NE	LC	LC	2021
Boaedon capensis	NE	LC	LC	2021
Boaedon fuliginosus	NE	LC	LC	2021
Boaedon lineatus	NE	LC	LC	2021
Boaedon littoralis	NE	LC	LC	2021
Boaedon longilineatus	NE	VU	LC	2021
Boaedon maculatus	NE	LC	LC	2021
Boaedon olivaceus	NE	LC	LC	2021
Boaedon paralineatus	NE	LC	LC	2021
Boaedon perisilvestris	NE	LC	LC	2021
Boaedon radfordi	NE	LC	LC	2021
Boaedon subflavus	NE	LC	LC	2021
Boaedon upembae	NE	LC	LC	2021
Boaedon virgatus	NE	LC	LC	2021
Boiga andamanensis	NE	VU	EN	2021
Boiga barnesii	NE	NT	VU	2021
Boiga ceylonensis	NE	LC	LC	2021
Boiga cyanea	NE	LC	LC	2021
Boiga dendrophila	NE	LC	LC	2021
Boiga flaviviridis	NE	LC	LC	2021
Boiga multomaculata	NE	LC	LC	2021
Boiga nuchalis	NE	LC	LC	2021
Boiga quincunciata	NE	LC	LC	2021
Boiga siamensis	NE	LC	LC	2021
Boiga tanahjampeana	NE	EN	EN	2021
Boiruna sertaneja	NE	LC	LC	2021
Bothriechis supraciliaris	NE	LC	LC	2021
Bothriechis thalassinus	NE	EN	EN	2021
Bothrocophias hyoprora	NE	LC	LC	2021
Bothrolycus ater	NE	LC	LC	2021
Bothrophthalmus brunneus	NE	LC	LC	2021
Bothrophthalmus lineatus	NE	LC	LC	2021
Bothrops alternatus	NE	LC	LC	2021
Bothrops asper	NE	LC	LC	2021
Bothrops atrox	NE	LC	LC	2021
Bothrops bilineatus	NE	LC	LC	2021
Bothrops brazili	NE	LC	LC	2021
Bothrops chloromelas	NE	LC	LC	2021
Bothrops cotiara	NE	LC	LC	2021
Bothrops fonsecai	NE	LC	LC	2021
Bothrops leucurus	NE	LC	LC	2021
Bothrops marajoensis	NE	LC	LC	2021
Bothrops marmoratus	NE	LC	LC	2021
Bothrops moojeni	NE	LC	LC	2021
Bothrops muriciensis	NE	VU	CR	2021
Bothrops neuwiedi	NE	LC	LC	2021
Bothrops otavioi	NE	CR	CR	2021
Bothrops punctatus	NE	LC	LC	2021
Bothrops sanctaecrucis	NE	LC	LC	2021
Brasiliscincus caissara	NE	LC	EN	2021
Broadleysaurus major	NE	LC	LC	2021
Bronchocela celebensis	NE	LC	LC	2021
Bronchocela cristatella	NE	LC	LC	2021
Bronchocela danieli	NE	LC	LC	2021
Bronchocela hayeki	NE	LC	LC	2021
Bufoniceps laungwalaensis	NE	LC	LC	2021
Buhoma depressiceps	NE	LC	LC	2021
Buhoma vauerocegae	NE	LC	NT	2021
Bungarus bungaroides	NE	LC	LC	2021
Bungarus caeruleus	NE	LC	LC	2021
Bungarus ceylonicus	NE	VU	NT	2021
Bungarus lividus	NE	LC	LC	2021
Bungarus niger	NE	LC	LC	2021
Bungarus sindanus	NE	LC	LC	2021
Bungarus walli	NE	LC	LC	2021
Caaeteboia amarali	NE	LC	LC	2021
Calabaria reinhardtii	NE	LC	LC	2021
Calamaria acutirostris	NE	EN	EN	2021
Calamaria apraeocularis	NE	CR	CR	2021
Calamaria butonensis	NE	CR	LC	2021
Calamaria ceramensis	NE	LC	LC	2021
Calamaria longirostris	NE	CR	CR	2021
Caledoniscincus constellatus	NE	EN	CR	2021
Caledoniscincus notialis	NE	VU	NT	2021
Caledoniscincus pelletieri	NE	CR	EN	2021
Calliophis castoe	NE	EN	EN	2021
Calliophis haematoetron	NE	VU	EN	2021
Calliophis melanurus	NE	LC	LC	2021
Calodactylodes illingworthorum	NE	LC	VU	2021
Calotes calotes	NE	LC	LC	2021
Calotes ceylonensis	NE	LC	LC	2021
Calotes desilvai	NE	VU	CR	2021
Calotes emma	NE	LC	LC	2021
Calotes jerdoni	NE	LC	LC	2021
Calotes liolepis	NE	LC	LC	2021
Calotes manamendrai	NE	VU	EN	2021
Calotes maria	NE	LC	LC	2021
Calotes mystaceus	NE	LC	LC	2021
Calotes nigrilabris	NE	EN	EN	2021
Calotes pethiyagodai	NE	EN	EN	2021
Calotes versicolor	NE	LC	LC	2021
Calyptommatus leiolepis	NE	LC	EN	2021
Calyptommatus nicterus	NE	LC	EN	2021
Calyptommatus sinebrachiatus	NE	LC	EN	2021
Candoia carinata	NE	LC	LC	2021
Candoia paulsoni	NE	LC	LC	2021
Carlia babarensis	NE	LC	LC	2021
Carlia beccarii	NE	EN	LC	2021
Carlia leucotaenia	NE	LC	LC	2021
Carlia nigrauris	NE	EN	NT	2021
Carlia peronii	NE	LC	LC	2021
Carlia tutela	NE	LC	LC	2021
Causus bilineatus	NE	LC	LC	2021
Causus defilippii	NE	LC	LC	2021
Causus lichtensteinii	NE	LC	LC	2021
Causus maculatus	NE	LC	LC	2021
Causus resimus	NE	LC	LC	2021
Causus rhombeatus	NE	LC	LC	2021
Cerastes cerastes	NE	LC	LC	2021
Ceratophora erdeleni	NE	EN	CR	2021
Ceratophora karu	NE	EN	CR	2021
Ceratophora stoddartii	NE	EN	EN	2021
Chalcides bottegi	NE	LC	LC	2021
Chalcides boulengeri	NE	LC	LC	2021
Chalcides ocellatus	NE	LC	LC	2021
Chalcides ragazzii	NE	LC	LC	2021
Chalcidoseps thwaitesi	NE	LC	EN	2021
Chamaelycus christyi	NE	LC	LC	2021
Chamaelycus fasciatus	NE	LC	LC	2021
Chamaelycus parkeri	NE	LC	LC	2021
Chamaesaura anguina	NE	LC	LC	2021
Chamaesaura miopropus	NE	LC	LC	2021
Chamaesaura tenuior	NE	LC	LC	2021
Chilabothrus chrysogaster	NE	EN	NT	2021
Chilabothrus fordii	NE	NT	NT	2021
Chilabothrus gracilis	NE	LC	NT	2021
Chilabothrus schwartzi	NE	LC	EN	2021
Chilorhinophis gerardi	NE	LC	LC	2021
Chirindia ewerbecki	NE	LC	LC	2021
Chirindia swynnertoni	NE	LC	LC	2021
Chironius carinatus	NE	LC	LC	2021
Chironius laurenti	NE	LC	LC	2021
Chironius leucometapus	NE	LC	LC	2021
Chitra vandijki	NE	EN	CR	2021
Chondrodactylus bibronii	NE	LC	LC	2021
Chondrodactylus laevigatus	NE	LC	LC	2021
Chondrodactylus turneri	NE	LC	LC	2021
Chrysopelea ornata	NE	LC	LC	2021
Chrysopelea rhodopleuron	NE	VU	LC	2021
Chrysopelea taprobanica	NE	LC	LC	2021
Clelia plumbea	NE	LC	LC	2021
Cnemaspis aceh	NE	LC	LC	2021
Cnemaspis adii	NE	CR	CR	2021
Cnemaspis ajijae	NE	VU	LC	2021
Cnemaspis alantika	NE	VU	EN	2021
Cnemaspis alwisi	NE	LC	EN	2021
Cnemaspis anamudiensis	NE	LC	LC	2021
Cnemaspis andalas	NE	LC	LC	2021
Cnemaspis assamensis	NE	LC	VU	2021
Cnemaspis barbouri	NE	LC	LC	2021
Cnemaspis dickersonae	NE	LC	LC	2021
Cnemaspis dilepis	NE	LC	NT	2021
Cnemaspis flaviventralis	NE	VU	EN	2021
Cnemaspis gemunu	NE	EN	VU	2021
Cnemaspis godagedarai	NE	CR	CR	2021
Cnemaspis ingerorum	NE	VU	CR	2021
Cnemaspis kallima	NE	NT	EN	2021
Cnemaspis kottiyoorensis	NE	CR	CR	2021
Cnemaspis kumarasinghei	NE	LC	EN	2021
Cnemaspis latha	NE	VU	CR	2021
Cnemaspis maculicollis	NE	LC	LC	2021
Cnemaspis menikay	NE	NT	CR	2021
Cnemaspis minang	NE	VU	CR	2021
Cnemaspis modiglianii	NE	LC	LC	2021
Cnemaspis molligodai	NE	LC	EN	2021
Cnemaspis mumpuniae	NE	LC	LC	2021
Cnemaspis nilgala	NE	VU	CR	2021
Cnemaspis pava	NE	NT	NT	2021
Cnemaspis phillipsi	NE	NT	CR	2021
Cnemaspis pulchra	NE	NT	EN	2021
Cnemaspis punctata	NE	VU	EN	2021
Cnemaspis quattuorseriata	NE	LC	NT	2021
Cnemaspis rajabasa	NE	LC	VU	2021
Cnemaspis rajakarunai	NE	NT	CR	2021
Cnemaspis rammalensis	NE	NT	CR	2021
Cnemaspis retigalensis	NE	VU	CR	2021
Cnemaspis samanalensis	NE	NT	CR	2021
Cnemaspis scalpensis	NE	EN	CR	2021
Cnemaspis shevaroyensis	NE	CR	CR	2021
Cnemaspis silvula	NE	LC	LC	2021
Cnemaspis spinicollis	NE	LC	LC	2021
Cnemaspis sundainsula	NE	LC	LC	2021
Cnemaspis tapanuli	NE	VU	LC	2021
Cnemaspis thackerayi	NE	CR	CR	2021
Cnemaspis upendrai	NE	EN	VU	2021
Cnemaspis whittenorum	NE	LC	LC	2021
Cnemidophorus cryptus	NE	LC	LC	2021
Coelognathus erythrurus	NE	LC	LC	2021
Coelognathus subradiatus	NE	LC	LC	2021
Coleodactylus brachystoma	NE	LC	LC	2021
Colobosaura modesta	NE	LC	LC	2021
Congolacerta asukului	NE	EN	EN	2021
Coniophanes longinquus	NE	LC	LC	2021
Cophotis ceylanica	NE	LC	EN	2021
Corallus cookii	NE	VU	NT	2021
Corallus grenadensis	NE	VU	LC	2021
Cordylus beraduccii	NE	LC	LC	2021
Cordylus jonesii	NE	LC	LC	2021
Cordylus marunguensis	NE	CR	EN	2021
Cordylus rhodesianus	NE	LC	LC	2021
Cordylus tropidosternum	NE	LC	LC	2021
Correlophus belepensis	NE	NT	CR	2021
Corucia zebrata	NE	LC	NT	2021
Coryphophylax subcristatus	NE	LC	LC	2021
Cristidorsa planidorsata	NE	LC	LC	2021
Crossobamon eversmanni	NE	LC	LC	2021
Crossobamon orientalis	NE	LC	LC	2021
Crotalus totonacus	NE	LC	LC	2021
Crotaphopeltis braestrupi	NE	LC	LC	2021
Crotaphopeltis degeni	NE	LC	LC	2021
Crotaphopeltis hippocrepis	NE	LC	LC	2021
Crotaphopeltis hotamboeia	NE	LC	LC	2021
Cryptoblepharus africanus	NE	LC	LC	2021
Cryptoblepharus aldabrae	NE	LC	VU	2021
Cryptoblepharus balinensis	NE	LC	LC	2021
Cryptoblepharus bitaeniatus	NE	NT	NT	2021
Cryptoblepharus boutonii	NE	EN	NT	2021
Cryptoblepharus burdeni	NE	EN	LC	2021
Cryptoblepharus caudatus	NE	NT	CR	2021
Cryptoblepharus cursor	NE	LC	LC	2021
Cryptoblepharus eximius	NE	EN	LC	2021
Cryptoblepharus keiensis	NE	LC	LC	2021
Cryptoblepharus novohebridicus	NE	LC	LC	2021
Cryptoblepharus quinquetaeniatus	NE	EN	VU	2021
Cryptoblepharus schlegelianus	NE	LC	LC	2021
Cubophis brooksi	NE	EN	CR	2021
Cyclemys atripons	NE	CR	EN	2021
Cyclemys enigmatica	NE	CR	NT	2021
Cyclemys fusca	NE	CR	LC	2021
Cyclemys gemeli	NE	EN	NT	2021
Cyclemys pulchristriata	NE	CR	EN	2021
Cyclotyphlops deharvengi	NE	CR	VU	2021
Cylindrophis isolepis	NE	EN	CR	2021
Cylindrophis maculatus	NE	LC	VU	2021
Cylindrophis melanotus	NE	LC	NT	2021
Cylindrophis opisthorhodus	NE	LC	LC	2021
Cynisca haugi	NE	EN	LC	2021
Cynisca leucura	NE	LC	LC	2021
Cyrtodactylus agamensis	NE	VU	LC	2021
Cyrtodactylus cayuensis	NE	VU	LC	2021
Cyrtodactylus celatus	NE	LC	CR	2021
Cyrtodactylus chamba	NE	LC	CR	2021
Cyrtodactylus consobrinus	NE	LC	LC	2021
Cyrtodactylus cracens	NE	EN	NT	2021
Cyrtodactylus darmandvillei	NE	LC	LC	2021
Cyrtodactylus edwardtaylori	NE	VU	EN	2021
Cyrtodactylus fasciolatus	NE	LC	NT	2021
Cyrtodactylus fraenatus	NE	LC	EN	2021
Cyrtodactylus halmahericus	NE	LC	LC	2021
Cyrtodactylus hikidai	NE	LC	LC	2021
Cyrtodactylus jellesmae	NE	LC	LC	2021
Cyrtodactylus laevigatus	NE	LC	LC	2021
Cyrtodactylus lateralis	NE	LC	LC	2021
Cyrtodactylus majulah	NE	VU	LC	2021
Cyrtodactylus montanus	NE	EN	CR	2021
Cyrtodactylus nuaulu	NE	LC	NT	2021
Cyrtodactylus psarops	NE	LC	EN	2021
Cyrtodactylus ramboda	NE	LC	CR	2021
Cyrtodactylus rishivalleyensis	NE	CR	EN	2021
Cyrtodactylus rubidus	NE	LC	LC	2021
Cyrtodactylus semiadii	NE	LC	LC	2021
Cyrtodactylus semicinctus	NE	LC	LC	2021
Cyrtodactylus soba	NE	VU	VU	2021
Cyrtodactylus speciosus	NE	EN	EN	2021
Cyrtodactylus srilekhae	NE	EN	NT	2021
Cyrtodactylus subsolanus	NE	NT	EN	2021
Cyrtodactylus tahuna	NE	EN	LC	2021
Cyrtodactylus tambora	NE	LC	NT	2021
Cyrtodactylus tanahjampea	NE	EN	EN	2021
Cyrtodactylus tripuraensis	NE	LC	LC	2021
Cyrtodactylus varadgirii	NE	VU	LC	2021
Cyrtodactylus wallacei	NE	LC	EN	2021
Cyrtodactylus yakhuna	NE	LC	VU	2021
Cyrtopodion indusoani	NE	LC	LC	2021
Cyrtopodion kachhense	NE	LC	LC	2021
Cyrtopodion montiumsalsorum	NE	LC	LC	2021
Cyrtopodion rhodocauda	NE	LC	LC	2021
Cyrtopodion rohtasfortai	NE	LC	LC	2021
Cyrtopodion watsoni	NE	LC	LC	2021
Daboia russelii	NE	LC	LC	2021
Dalophia ellenbergeri	NE	LC	LC	2021
Dalophia gigantea	NE	LC	VU	2021
Dalophia longicauda	NE	LC	LC	2021
Dalophia luluae	NE	CR	EN	2021
Dalophia pistillum	NE	LC	LC	2021
Darevskia lindholmi	NE	LC	LC	2021
Dasia grisea	NE	LC	LC	2021
Dasia haliana	NE	LC	VU	2021
Dasypeltis atra	NE	LC	LC	2021
Dasypeltis confusa	NE	LC	LC	2021
Dasypeltis gansi	NE	LC	LC	2021
Dasypeltis medici	NE	LC	LC	2021
Dasypeltis sahelensis	NE	LC	LC	2021
Deinagkistrodon acutus	NE	LC	VU	2021
Dendragama australis	NE	LC	LC	2021
Dendragama boulengeri	NE	LC	LC	2021
Dendragama dioidema	NE	LC	LC	2021
Dendrelaphis andamanensis	NE	LC	LC	2021
Dendrelaphis caudolineatus	NE	LC	LC	2021
Dendrelaphis caudolineolatus	NE	LC	VU	2021
Dendrelaphis grismeri	NE	LC	LC	2021
Dendrelaphis humayuni	NE	LC	LC	2021
Dendrelaphis inornatus	NE	LC	LC	2021
Dendrelaphis keiensis	NE	LC	LC	2021
Dendrelaphis marenae	NE	LC	LC	2021
Dendrelaphis modestus	NE	LC	LC	2021
Dendrelaphis pictus	NE	LC	LC	2021
Dendrelaphis schokari	NE	LC	VU	2021
Dendrelaphis sinharajensis	NE	EN	EN	2021
Dendrelaphis terrificus	NE	LC	LC	2021
Dendrelaphis tristis	NE	LC	LC	2021
Dendroaspis angusticeps	NE	LC	LC	2021
Dendroaspis jamesoni	NE	LC	LC	2021
Dendrolycus elapoides	NE	LC	LC	2021
Dibamus celebensis	NE	LC	NT	2021
Dibamus manadotuaensis	NE	CR	CR	2021
Dibamus nicobaricum	NE	LC	EN	2021
Dibamus seramensis	NE	LC	VU	2021
Dibamus taylori	NE	LC	LC	2021
Diploderma brevipes	NE	VU	VU	2021
Diploderma polygonatum	NE	LC	NT	2021
Diploderma splendidum	NE	LC	LC	2021
Diploderma yulongense	NE	LC	LC	2021
Dipsadoboa aulica	NE	LC	LC	2021
Dipsadoboa duchesnii	NE	LC	LC	2021
Dipsadoboa shrevei	NE	LC	LC	2021
Dipsadoboa underwoodi	NE	LC	LC	2021
Dipsadoboa unicolor	NE	LC	LC	2021
Dipsadoboa viridis	NE	LC	LC	2021
Dipsadoboa weileri	NE	LC	LC	2021
Dipsadoboa werneri	NE	EN	NT	2021
Dipsas bucephala	NE	LC	LC	2021
Dipsina multimaculata	NE	LC	LC	2021
Dispholidus typus	NE	LC	LC	2021
Ditaxodon taeniatus	NE	LC	VU	2021
Dopasia gracilis	NE	LC	LC	2021
Draco beccarii	NE	LC	LC	2021
Draco biaro	NE	EN	LC	2021
Draco boschmai	NE	LC	LC	2021
Draco caerulhians	NE	LC	LC	2021
Draco fimbriatus	NE	LC	LC	2021
Draco iskandari	NE	EN	LC	2021
Draco melanopogon	NE	LC	LC	2021
Draco modiglianii	NE	LC	LC	2021
Draco norvillii	NE	LC	NT	2021
Draco quinquefasciatus	NE	LC	LC	2021
Draco rhytisma	NE	LC	LC	2021
Draco spilonotus	NE	LC	LC	2021
Draco supriatnai	NE	CR	LC	2021
Draco walkeri	NE	LC	LC	2021
Ebenavia tuelinae	NE	EN	VU	2021
Echis carinatus	NE	LC	LC	2021
Echis coloratus	NE	LC	LC	2021
Echis ocellatus	NE	LC	LC	2021
Echis romani	NE	LC	LC	2021
Elaphe anomala	NE	LC	LC	2021
Elaphe cantoris	NE	LC	LC	2021
Elaphe carinata	NE	LC	LC	2021
Elaphe schrenckii	NE	LC	LC	2021
Elaphe taeniura	NE	LC	VU	2021
Elapsoidea boulengeri	NE	LC	LC	2021
Elapsoidea laticincta	NE	LC	LC	2021
Elapsoidea loveridgei	NE	LC	LC	2021
Elapsoidea semiannulata	NE	LC	LC	2021
Elapsoidea sundevallii	NE	LC	LC	2021
Emoia atrocostata	NE	LC	LC	2021
Emoia cyanura	NE	LC	LC	2021
Emoia kordoana	NE	LC	LC	2021
Emoia kuekenthali	NE	LC	LC	2021
Emoia longicauda	NE	LC	LC	2021
Emoia rufilabialis	NE	LC	LC	2021
Emoia similis	NE	LC	LC	2021
Emoia sorex	NE	LC	LC	2021
Enyalioides altotambo	NE	EN	EN	2021
Enyalius erythroceneus	NE	LC	CR	2021
Epicrates alvarezi	NE	LC	NT	2021
Epicrates assisi	NE	LC	LC	2021
Epicrates cenchria	NE	LC	LC	2021
Epicrates crassus	NE	LC	LC	2021
Epictia clinorostris	NE	CR	VU	2021
Epictia goudotii	NE	LC	LC	2021
Epictia vellardi	NE	LC	LC	2021
Eremias buechneri	NE	LC	LC	2021
Eremias fasciata	NE	LC	LC	2021
Eremias nikolskii	NE	LC	LC	2021
Eremias persica	NE	LC	LC	2021
Eremias regeli	NE	LC	LC	2021
Eremias yarkandensis	NE	LC	LC	2021
Eremiascincus antoniorum	NE	LC	CR	2021
Eremiascincus butlerorum	NE	NT	EN	2021
Eremiascincus emigrans	NE	LC	LC	2021
Eristicophis macmahoni	NE	LC	LC	2021
Erythrolamprus frenatus	NE	LC	LC	2021
Eryx colubrinus	NE	LC	LC	2021
Eryx conicus	NE	LC	NT	2021
Eryx elegans	NE	LC	LC	2021
Eryx jaculus	NE	LC	LC	2021
Eryx johnii	NE	LC	NT	2021
Eryx miliaris	NE	LC	LC	2021
Eryx muelleri	NE	LC	LC	2021
Eryx tataricus	NE	LC	LC	2021
Eryx whitakeri	NE	LC	NT	2021
Eublepharis macularius	NE	LC	LC	2021
Eublepharis satpuraensis	NE	LC	LC	2021
Eugongylus mentovarius	NE	LC	LC	2021
Eugongylus rufescens	NE	LC	LC	2021
Eumeces blythianus	NE	LC	LC	2021
Eumeces schneiderii	NE	LC	LC	2021
Eunectes murinus	NE	LC	LC	2021
Eunectes notaeus	NE	LC	LC	2021
Eutropis andamanensis	NE	LC	LC	2021
Eutropis beddomei	NE	LC	LC	2021
Eutropis dissimilis	NE	LC	LC	2021
Eutropis macrophthalma	NE	LC	VU	2021
Eutropis macularia	NE	LC	LC	2021
Eutropis madaraszi	NE	LC	LC	2021
Eutropis multicarinata	NE	LC	LC	2021
Eutropis quadratilobus	NE	VU	EN	2021
Eutropis quadricarinata	NE	LC	LC	2021
Eutropis rudis	NE	LC	LC	2021
Eutropis tammanna	NE	LC	LC	2021
Eutropis tytleri	NE	VU	LC	2021
Feylinia boulengeri	NE	LC	LC	2021
Feylinia currori	NE	LC	LC	2021
Feylinia elegans	NE	LC	LC	2021
Feylinia grandisquamis	NE	LC	LC	2021
Feylinia macrolepis	NE	LC	LC	2021
Feylinia polylepis	NE	LC	LC	2021
Ficimia olivacea	NE	LC	LC	2021
Flexiseps valhallae	NE	VU	CR	2021
Gastropholis echinata	NE	LC	LC	2021
Gastropholis tropidopholis	NE	NT	LC	2021
Gastropholis vittata	NE	LC	LC	2021
Gehyra georgpotthasti	NE	LC	VU	2021
Gehyra insulensis	NE	LC	LC	2021
Gehyra marginata	NE	LC	LC	2021
Gehyra mutilata	NE	LC	LC	2021
Gehyra vorax	NE	EN	NT	2021
Gekko melli	NE	LC	LC	2021
Gekko monarchus	NE	LC	LC	2021
Gekko reevesii	NE	LC	LC	2021
Gekko verreauxi	NE	LC	LC	2021
Gekko vittatus	NE	LC	LC	2021
Gelanesaurus flavogularis	NE	EN	LC	2021
Geocalamus acutus	NE	LC	LC	2021
Gerrhopilus ater	NE	LC	LC	2021
Gerrhopilus ceylonicus	NE	EN	EN	2021
Gerrhopilus mirus	NE	LC	CR	2021
Gerrhosaurus bulsi	NE	LC	LC	2021
Gerrhosaurus flavigularis	NE	LC	LC	2021
Gerrhosaurus multilineatus	NE	LC	LC	2021
Gerrhosaurus nigrolineatus	NE	LC	LC	2021
Gloydius brevicaudus	NE	LC	LC	2021
Gloydius halys	NE	LC	LC	2021
Gloydius himalayanus	NE	LC	LC	2021
Gloydius intermedius	NE	LC	LC	2021
Gloydius strauchi	NE	LC	LC	2021
Gloydius ussuriensis	NE	LC	LC	2021
Gonatodes annularis	NE	LC	LC	2021
Gonatodes eladioi	NE	LC	LC	2021
Gonatodes tapajonicus	NE	LC	VU	2021
Gonionotophis brussauxi	NE	LC	LC	2021
Goniurosaurus araneus	NE	EN	EN	2021
Goniurosaurus hainanensis	NE	LC	NT	2021
Goniurosaurus kadoorieorum	NE	EN	EN	2021
Goniurosaurus kwangsiensis	NE	EN	EN	2021
Goniurosaurus luii	NE	LC	VU	2021
Gonocephalus beyschlagi	NE	LC	NT	2021
Gonocephalus chamaeleontinus	NE	LC	LC	2021
Gonocephalus klossi	NE	LC	NT	2021
Gonocephalus kuhlii	NE	LC	VU	2021
Gonocephalus liogaster	NE	LC	LC	2021
Gonocephalus megalepis	NE	LC	LC	2021
Gonyosoma frenatum	NE	LC	LC	2021
Gonyosoma jansenii	NE	LC	LC	2021
Grayia smithii	NE	LC	LC	2021
Grayia tholloni	NE	LC	LC	2021
Hapsidophrys lineatus	NE	LC	LC	2021
Hapsidophrys principis	NE	LC	LC	2021
Hapsidophrys smaragdinus	NE	LC	LC	2021
Hebius clerki	NE	LC	LC	2021
Hebius johannis	NE	LC	LC	2021
Hebius khasiense	NE	LC	LC	2021
Hebius vibakari	NE	LC	LC	2021
Hebius xenura	NE	LC	NT	2021
Helicops tapajonicus	NE	LC	LC	2021
Heliobolus lugubris	NE	LC	LC	2021
Heliobolus nitidus	NE	LC	LC	2021
Heliobolus spekii	NE	LC	LC	2021
Helophis schoutedeni	NE	LC	VU	2021
Hemidactylus albituberculatus	NE	EN	LC	2021
Hemidactylus albopunctatus	NE	LC	LC	2021
Hemidactylus angulatus	NE	LC	LC	2021
Hemidactylus ansorgii	NE	LC	LC	2021
Hemidactylus barodanus	NE	LC	LC	2021
Hemidactylus chipkali	NE	VU	LC	2021
Hemidactylus citernii	NE	LC	LC	2021
Hemidactylus coalescens	NE	LC	LC	2021
Hemidactylus craspedotus	NE	LC	LC	2021
Hemidactylus echinus	NE	LC	LC	2021
Hemidactylus eniangii	NE	LC	LC	2021
Hemidactylus fasciatus	NE	LC	LC	2021
Hemidactylus flaviviridis	NE	LC	LC	2021
Hemidactylus garnotii	NE	LC	LC	2021
Hemidactylus hemchandrai	NE	VU	LC	2021
Hemidactylus hunae	NE	LC	EN	2021
Hemidactylus isolepis	NE	LC	LC	2021
Hemidactylus ituriensis	NE	LC	LC	2021
Hemidactylus kamdemtohami	NE	LC	LC	2021
Hemidactylus kangerensis	NE	EN	EN	2021
Hemidactylus laticaudatus	NE	LC	LC	2021
Hemidactylus leschenaultii	NE	LC	LC	2021
Hemidactylus longicephalus	NE	LC	LC	2021
Hemidactylus mabouia	NE	LC	LC	2021
Hemidactylus macropholis	NE	LC	LC	2021
Hemidactylus muriceus	NE	LC	LC	2021
Hemidactylus ophiolepis	NE	LC	LC	2021
Hemidactylus parvimaculatus	NE	LC	LC	2021
Hemidactylus persicus	NE	LC	LC	2021
Hemidactylus pieresii	NE	LC	EN	2021
Hemidactylus platycephalus	NE	LC	LC	2021
Hemidactylus platyurus	NE	LC	LC	2021
Hemidactylus principensis	NE	NT	NT	2021
Hemidactylus richardsonii	NE	LC	LC	2021
Hemidactylus robustus	NE	LC	LC	2021
Hemidactylus ruspolii	NE	LC	LC	2021
Hemidactylus sahgali	NE	LC	LC	2021
Hemidactylus sinaitus	NE	LC	LC	2021
Hemidactylus siva	NE	VU	EN	2021
Hemidactylus somalicus	NE	LC	LC	2021
Hemidactylus sushilduttai	NE	VU	LC	2021
Hemidactylus tenkatei	NE	LC	LC	2021
Hemidactylus triedrus	NE	LC	LC	2021
Hemidactylus tropidolepis	NE	LC	LC	2021
Hemidactylus whitakeri	NE	CR	LC	2021
Hemidactylus yajurvedi	NE	EN	EN	2021
Hemiphyllodactylus arakuensis	NE	VU	NT	2021
Hemiphyllodactylus changningensis	NE	NT	LC	2021
Hemiphyllodactylus engganoensis	NE	LC	LC	2021
Hemiphyllodactylus hongkongensis	NE	EN	NT	2021
Hemiphyllodactylus jnana	NE	EN	LC	2021
Hemiphyllodactylus kolliensis	NE	CR	CR	2021
Hemiphyllodactylus typus	NE	LC	LC	2021
Hemirhagerrhis kelleri	NE	LC	LC	2021
Hemirhagerrhis nototaenia	NE	LC	LC	2021
Hemitheconyx taylori	NE	LC	LC	2021
Herpetoreas platyceps	NE	LC	LC	2021
Heterodactylus lundii	NE	LC	EN	2021
Heterodactylus septentrionalis	NE	LC	EN	2021
Holaspis guentheri	NE	LC	LC	2021
Holaspis laevis	NE	LC	LC	2021
Holodactylus africanus	NE	LC	LC	2021
Homonota uruguayensis	NE	VU	EN	2021
Homopholis arnoldi	NE	LC	LC	2021
Homopholis fasciata	NE	LC	LC	2021
Hoplocercus spinosus	NE	LC	LC	2021
Hormonotus modestus	NE	LC	LC	2021
Hydraethiops melanogaster	NE	LC	LC	2021
Hydrodynastes gigas	NE	LC	LC	2021
Hydrosaurus amboinensis	NE	LC	LC	2021
Hydrosaurus weberi	NE	LC	VU	2021
Hypnale hypnale	NE	LC	LC	2021
Hypnale zara	NE	LC	NT	2021
Hypoptophis wilsonii	NE	LC	LC	2021
Ichnotropis bivittata	NE	LC	LC	2021
Ichnotropis capensis	NE	LC	LC	2021
Ichnotropis chapini	NE	EN	EN	2021
Indotyphlops braminus	NE	LC	LC	2021
Indotyphlops jerdoni	NE	LC	LC	2021
Indotyphlops lankaensis	NE	VU	CR	2021
Indotyphlops leucomelas	NE	LC	CR	2021
Indotyphlops malcolmi	NE	VU	EN	2021
Indotyphlops porrectus	NE	LC	LC	2021
Japalura andersoniana	NE	LC	LC	2021
Japalura kumaonensis	NE	LC	NT	2021
Japalura major	NE	LC	LC	2021
Kentropyx paulensis	NE	LC	LC	2021
Kentropyx vanzoi	NE	LC	NT	2021
Lacertaspis chriswildi	NE	LC	NT	2021
Lacertaspis gemmiventris	NE	VU	EN	2021
Lacertaspis lepesmei	NE	EN	CR	2021
Lacertaspis reichenowi	NE	LC	LC	2021
Lacertaspis rohdei	NE	LC	LC	2021
Lachesis acrochorda	NE	LC	LC	2021
Lachesis melanocephala	NE	LC	VU	2021
Lachesis muta	NE	LC	LC	2021
Lachesis stenophrys	NE	LC	NT	2021
Lamprolepis smaragdina	NE	LC	LC	2021
Lamprophis abyssinicus	NE	LC	LC	2021
Lamprophis erlangeri	NE	LC	LC	2021
Lankascincus dorsicatenatus	NE	LC	LC	2021
Lankascincus fallax	NE	LC	LC	2021
Lankascincus gansi	NE	LC	LC	2021
Lankascincus sripadensis	NE	NT	EN	2021
Lankascincus taylori	NE	NT	VU	2021
Lanthanotus borneensis	NE	LC	EN	2021
Latastia boscai	NE	LC	LC	2021
Latastia doriai	NE	LC	LC	2021
Latastia johnstonii	NE	LC	LC	2021
Latastia longicaudata	NE	LC	LC	2021
Latastia taylori	NE	LC	LC	2021
Laudakia agrorensis	NE	LC	LC	2021
Laudakia melanura	NE	LC	LC	2021
Laudakia nupta	NE	LC	LC	2021
Laudakia pakistanica	NE	LC	LC	2021
Laudakia tuberculata	NE	LC	LC	2021
Leiocephalus varius	NE	LC	EN	2021
Leiolepis reevesii	NE	LC	LC	2021
Lepidodactylus lugubris	NE	LC	LC	2021
Lepidodactylus tepukapili	NE	CR	CR	2021
Lepidodactylus yami	NE	VU	NT	2021
Leposoma annectans	NE	LC	LC	2021
Leposoma baturitensis	NE	LC	EN	2021
Leposoma nanodactylus	NE	LC	EN	2021
Leposoma puk	NE	VU	EN	2021
Leposternon infraorbitale	NE	LC	LC	2021
Leposternon kisteumacheri	NE	LC	VU	2021
Leposternon maximus	NE	LC	LC	2021
Leposternon octostegum	NE	LC	EN	2021
Leposternon wuchereri	NE	LC	LC	2021
Leptosiaphos amieti	NE	EN	VU	2021
Leptosiaphos graueri	NE	LC	EN	2021
Leptosiaphos hackarsi	NE	LC	EN	2021
Leptosiaphos hylophilus	NE	CR	LC	2021
Leptosiaphos ianthinoxantha	NE	VU	VU	2021
Leptosiaphos kilimensis	NE	LC	LC	2021
Leptosiaphos vigintiserierum	NE	EN	NT	2021
Leptotyphlops aethiopicus	NE	LC	LC	2021
Leptotyphlops conjunctus	NE	LC	LC	2021
Leptotyphlops emini	NE	LC	LC	2021
Leptotyphlops incognitus	NE	LC	LC	2021
Leptotyphlops kafubi	NE	LC	LC	2021
Leptotyphlops latirostris	NE	LC	NT	2021
Leptotyphlops nigroterminus	NE	LC	LC	2021
Leptotyphlops pitmani	NE	LC	LC	2021
Leptotyphlops scutifrons	NE	LC	LC	2021
Letheobia acutirostrata	NE	LC	LC	2021
Letheobia caeca	NE	LC	LC	2021
Letheobia debilis	NE	LC	LC	2021
Letheobia gracilis	NE	LC	LC	2021
Letheobia kibarae	NE	LC	LC	2021
Letheobia rufescens	NE	LC	LC	2021
Letheobia somalica	NE	LC	LC	2021
Letheobia sudanensis	NE	LC	LC	2021
Letheobia toritensis	NE	VU	LC	2021
Letheobia wittei	NE	LC	LC	2021
Liasis mackloti	NE	LC	LC	2021
Limaformosa capensis	NE	LC	LC	2021
Limaformosa chanleri	NE	LC	LC	2021
Limaformosa crossi	NE	LC	LC	2021
Limaformosa guirali	NE	LC	LC	2021
Limaformosa savorgnani	NE	LC	LC	2021
Limnophis bangweolicus	NE	LC	LC	2021
Limnophis bicolor	NE	LC	LC	2021
Liolaemus alticolor	NE	LC	LC	2021
Liolaemus nigriceps	NE	LC	LC	2021
Liopeltis calamaria	NE	LC	LC	2021
Lipinia relicta	NE	EN	LC	2021
Lipinia subvittata	NE	LC	NT	2021
Lissemys ceylonensis	NE	VU	VU	2021
Lophocalotes achlios	NE	LC	LC	2021
Lophocalotes ludekingi	NE	LC	LC	2021
Loxopholis snethlageae	NE	LC	LC	2021
Luperosaurus brooksii	NE	LC	NT	2021
Lycodon aulicus	NE	LC	LC	2021
Lycodon carinatus	NE	LC	EN	2021
Lycodon fasciatus	NE	LC	LC	2021
Lycodon flavicollis	NE	LC	LC	2021
Lycodon gammiei	NE	LC	NT	2021
Lycodon hypsirhinoides	NE	VU	LC	2021
Lycodon mackinnoni	NE	LC	NT	2021
Lycodon nympha	NE	LC	LC	2021
Lycodon septentrionalis	NE	LC	LC	2021
Lycodon stormi	NE	LC	VU	2021
Lycodon striatus	NE	LC	LC	2021
Lycodon tiwarii	NE	LC	LC	2021
Lycodonomorphus leleupi	NE	LC	LC	2021
Lycodonomorphus mlanjensis	NE	LC	LC	2021
Lycodonomorphus rufulus	NE	LC	LC	2021
Lycodryas cococola	NE	CR	NT	2021
Lycodryas maculatus	NE	EN	NT	2021
Lycophidion capense	NE	LC	LC	2021
Lycophidion depressirostre	NE	LC	LC	2021
Lycophidion irroratum	NE	LC	LC	2021
Lycophidion laterale	NE	LC	LC	2021
Lycophidion meleagre	NE	LC	LC	2021
Lycophidion multimaculatum	NE	LC	LC	2021
Lycophidion taylori	NE	LC	LC	2021
Lycophidion uzungwense	NE	LC	LC	2021
Lycophidion variegatum	NE	LC	LC	2021
Lygodactylus angolensis	NE	LC	LC	2021
Lygodactylus angularis	NE	LC	LC	2021
Lygodactylus bernardi	NE	LC	LC	2021
Lygodactylus bradfieldi	NE	LC	LC	2021
Lygodactylus broadleyi	NE	LC	LC	2021
Lygodactylus capensis	NE	LC	LC	2021
Lygodactylus conraui	NE	LC	LC	2021
Lygodactylus depressus	NE	LC	LC	2021
Lygodactylus fischeri	NE	LC	LC	2021
Lygodactylus gutturalis	NE	LC	LC	2021
Lygodactylus insularis	NE	CR	CR	2021
Lygodactylus kimhowelli	NE	LC	LC	2021
Lygodactylus somalicus	NE	LC	LC	2021
Lygodactylus stevensoni	NE	LC	LC	2021
Lygodactylus thomensis	NE	LC	LC	2021
Lygophis paucidens	NE	LC	LC	2021
Lygosoma punctata	NE	LC	LC	2021
Lygosoma quadrupes	NE	LC	LC	2021
Lytorhynchus paradoxus	NE	LC	LC	2021
Mabuya cochonae	NE	CR	CR	2021
Mabuya desiradae	NE	CR	CR	2021
Mabuya grandisterrae	NE	CR	CR	2021
Mabuya guadeloupae	NE	EN	CR	2021
Macrovipera lebetina	NE	LC	LC	2021
Malayemys khoratensis	NE	EN	LC	2021
Malayemys macrocephala	NE	VU	LC	2021
Malayopython timoriensis	NE	EN	VU	2021
Malpolon insignitus	NE	LC	LC	2021
Marinussaurus curupira	NE	LC	EN	2021
Matobosaurus validus	NE	LC	LC	2021
Mehelya laurenti	NE	LC	LC	2021
Mehelya poensis	NE	LC	LC	2021
Meizodon coronatus	NE	LC	LC	2021
Meizodon regularis	NE	LC	LC	2021
Meizodon semiornatus	NE	LC	LC	2021
Melanophidium khairei	NE	EN	EN	2021
Melanoseps loveridgei	NE	LC	LC	2021
Melanoseps occidentalis	NE	LC	LC	2021
Melanoseps pygmaeus	NE	LC	LC	2021
Melanoseps uzungwensis	NE	LC	EN	2021
Meroles cuneirostris	NE	LC	LC	2021
Meroles squamulosus	NE	LC	LC	2021
Mesalina guttulata	NE	LC	LC	2021
Mesalina martini	NE	LC	LC	2021
Mesalina rubropunctata	NE	LC	LC	2021
Mesalina watsonana	NE	LC	LC	2021
Mesobaena rhachicephala	NE	LC	LC	2021
Microgecko persicus	NE	LC	LC	2021
Micrurus albicinctus	NE	LC	LC	2021
Micrurus annellatus	NE	LC	LC	2021
Micrurus mertensi	NE	LC	LC	2021
Micrurus peruvianus	NE	LC	NT	2021
Micrurus potyguara	NE	LC	NT	2021
Micrurus silviae	NE	VU	VU	2021
Mniarogekko jalu	NE	EN	EN	2021
Mochlus somalicus	NE	LC	LC	2021
Mochlus tanae	NE	LC	LC	2021
Mochlus vinciguerrae	NE	EN	LC	2021
Monilesaurus acanthocephalus	NE	LC	EN	2021
Monilesaurus montanus	NE	EN	LC	2021
Monopeltis adercae	NE	LC	NT	2021
Monopeltis decosteri	NE	LC	LC	2021
Monopeltis leonhardi	NE	LC	LC	2021
Monopeltis remaclei	NE	LC	LC	2021
Monopeltis rhodesiana	NE	LC	LC	2021
Monopeltis scalper	NE	LC	LC	2021
Monopeltis schoutedeni	NE	LC	LC	2021
Monopeltis sphenorhynchus	NE	LC	LC	2021
Monopeltis vanderysti	NE	LC	LC	2021
Monopeltis zambezensis	NE	LC	LC	2021
Myriopholis adleri	NE	LC	LC	2021
Myriopholis braccianii	NE	LC	LC	2021
Myriopholis cairi	NE	LC	LC	2021
Myriopholis erythraeus	NE	LC	LC	2021
Myriopholis ionidesi	NE	LC	LC	2021
Myriopholis longicauda	NE	LC	LC	2021
Myriopholis macrorhyncha	NE	LC	LC	2021
Myriopholis perreti	NE	EN	LC	2021
Myron resetari	NE	CR	VU	2021
Naja anchietae	NE	LC	LC	2021
Naja annulata	NE	LC	LC	2021
Naja annulifera	NE	LC	LC	2021
Naja ashei	NE	LC	LC	2021
Naja christyi	NE	LC	LC	2021
Naja haje	NE	LC	LC	2021
Naja melanoleuca	NE	LC	LC	2021
Naja multifasciata	NE	LC	LC	2021
Naja naja	NE	LC	LC	2021
Naja nigricincta	NE	LC	LC	2021
Naja nigricollis	NE	LC	LC	2021
Naja nivea	NE	LC	LC	2021
Naja nubiae	NE	LC	LC	2021
Naja pallida	NE	LC	LC	2021
Naja peroescobari	NE	EN	EN	2021
Naja sagittifera	NE	VU	EN	2021
Naja savannula	NE	LC	LC	2021
Naja subfulva	NE	LC	LC	2021
Nannoscincus fuscus	NE	VU	EN	2021
Nannoscincus koniambo	NE	VU	CR	2021
Natriciteres bipostocularis	NE	LC	LC	2021
Natriciteres sylvatica	NE	LC	LC	2021
Natriciteres variegata	NE	LC	LC	2021
Nessia bipes	NE	EN	EN	2021
Nessia burtonii	NE	NT	NT	2021
Nessia didactyla	NE	EN	EN	2021
Nessia gansi	NE	EN	NT	2021
Nessia hickanala	NE	VU	EN	2021
Nessia layardi	NE	LC	CR	2021
Nessia monodactyla	NE	NT	EN	2021
Nessia sarasinorum	NE	LC	VU	2021
Nucras boulengeri	NE	LC	LC	2021
Nucras holubi	NE	LC	LC	2021
Nucras intertexta	NE	LC	LC	2021
Nucras ornata	NE	LC	LC	2021
Oedura argentea	NE	VU	LC	2021
Oligodon albocinctus	NE	LC	LC	2021
Oligodon arnensis	NE	LC	LC	2021
Oligodon catenatus	NE	LC	LC	2021
Oligodon dorsalis	NE	LC	LC	2021
Oligodon erythrogaster	NE	LC	NT	2021
Oligodon kheriensis	NE	NT	LC	2021
Oligodon waandersi	NE	LC	LC	2021
Oligodon woodmasoni	NE	LC	NT	2021
Oligosoma aeneum	NE	LC	LC	2021
Oligosoma albornense	NE	NT	CR	2021
Oligosoma hardyi	NE	VU	VU	2021
Oligosoma kokowai	NE	EN	LC	2021
Oligosoma maccanni	NE	LC	LC	2021
Oligosoma moco	NE	EN	LC	2021
Oligosoma newmani	NE	EN	VU	2021
Oligosoma nigriplantare	NE	VU	NT	2021
Oligosoma polychroma	NE	LC	LC	2021
Oligosoma robinsoni	NE	EN	VU	2021
Oligosoma roimata	NE	CR	VU	2021
Oligosoma salmo	NE	VU	CR	2021
Oligosoma smithi	NE	EN	LC	2021
Oligosoma stenotis	NE	NT	EN	2021
Oligosoma townsi	NE	EN	VU	2021
Ophiodes fragilis	NE	LC	LC	2021
Ophiodes vertebralis	NE	LC	LC	2021
Ophiomorus blanfordi	NE	LC	LC	2021
Ophiomorus brevipes	NE	LC	LC	2021
Ophiomorus tridactylus	NE	LC	LC	2021
Ophisops elegans	NE	LC	LC	2021
Ophisops kutchensis	NE	VU	LC	2021
Ophisops leschenaultii	NE	LC	LC	2021
Ophisops minor	NE	LC	LC	2021
Ophisops pushkarensis	NE	VU	EN	2021
Oreocryptophis porphyraceus	NE	LC	LC	2021
Orientocoluber spinalis	NE	LC	LC	2021
Otocryptis nigristigma	NE	LC	LC	2021
Otocryptis wiegmanni	NE	NT	LC	2021
Oxyrhopus clathratus	NE	LC	LC	2021
Oxyrhopus formosus	NE	LC	LC	2021
Pachydactylus capensis	NE	LC	LC	2021
Pachydactylus katanganus	NE	LC	LC	2021
Pachydactylus latirostris	NE	LC	LC	2021
Pachydactylus punctatus	NE	LC	LC	2021
Pachydactylus purcelli	NE	LC	LC	2021
Pachydactylus tigrinus	NE	LC	LC	2021
Panaspis breviceps	NE	LC	LC	2021
Panaspis burgeoni	NE	LC	LC	2021
Panaspis maculicollis	NE	LC	LC	2021
Panaspis thomensis	NE	LC	LC	2021
Paralaudakia badakhshana	NE	LC	LC	2021
Paralaudakia himalayana	NE	LC	LC	2021
Pareas monticola	NE	LC	LC	2021
Paroedura stellata	NE	EN	VU	2021
Pedioplanis lineoocellata	NE	LC	LC	2021
Pedioplanis namaquensis	NE	LC	LC	2021
Phalotris matogrossensis	NE	LC	LC	2021
Phalotris mertensi	NE	LC	LC	2021
Phalotris reticulatus	NE	LC	LC	2021
Phelsuma borbonica	NE	VU	EN	2021
Phelsuma guimbeaui	NE	VU	EN	2021
Phelsuma inexpectata	NE	LC	CR	2021
Phelsuma ornata	NE	VU	LC	2021
Phelsuma rosagularis	NE	VU	EN	2021
Philochortus hardeggeri	NE	LC	LC	2021
Philochortus intermedius	NE	LC	LC	2021
Philochortus phillipsi	NE	LC	LC	2021
Philochortus spinalis	NE	LC	LC	2021
Philodryas agassizii	NE	LC	LC	2021
Philothamnus angolensis	NE	LC	LC	2021
Philothamnus battersbyi	NE	LC	LC	2021
Philothamnus bequaerti	NE	LC	LC	2021
Philothamnus carinatus	NE	LC	LC	2021
Philothamnus dorsalis	NE	LC	LC	2021
Philothamnus girardi	NE	CR	LC	2021
Philothamnus heterodermus	NE	LC	LC	2021
Philothamnus heterolepidotus	NE	LC	LC	2021
Philothamnus hoplogaster	NE	LC	LC	2021
Philothamnus hughesi	NE	LC	LC	2021
Philothamnus macrops	NE	LC	LC	2021
Philothamnus natalensis	NE	LC	LC	2021
Philothamnus nitidus	NE	LC	LC	2021
Philothamnus ornatus	NE	LC	LC	2021
Philothamnus punctatus	NE	LC	LC	2021
Philothamnus ruandae	NE	LC	LC	2021
Philothamnus semivariegatus	NE	LC	LC	2021
Philothamnus thomensis	NE	EN	LC	2021
Pholidobolus hillisi	NE	EN	LC	2021
Phoxophrys tuberculata	NE	LC	LC	2021
Phrynocephalus clarkorum	NE	LC	LC	2021
Phrynocephalus interscapularis	NE	LC	LC	2021
Phrynocephalus maculatus	NE	LC	LC	2021
Phrynocephalus scutellatus	NE	LC	LC	2021
Phrynonax polylepis	NE	VU	LC	2021
Phymaturus alicahuense	NE	LC	LC	2021
Placosoma cipoense	NE	LC	EN	2021
Platyceps brevis	NE	LC	LC	2021
Platyceps karelini	NE	LC	LC	2021
Platyceps rhodorachis	NE	LC	LC	2021
Platyceps saharicus	NE	LC	LC	2021
Platyceps ventromaculatus	NE	LC	LC	2021
Plestiodon leucostictus	NE	EN	NT	2021
Polemon ater	NE	CR	LC	2021
Polemon bocourti	NE	LC	LC	2021
Polemon christyi	NE	LC	LC	2021
Polemon collaris	NE	LC	LC	2021
Polemon fulvicollis	NE	LC	LC	2021
Polemon gabonensis	NE	LC	LC	2021
Polemon gracilis	NE	LC	LC	2021
Polemon graueri	NE	LC	LC	2021
Polemon griseiceps	NE	LC	LC	2021
Polemon notatus	NE	LC	LC	2021
Polemon robustus	NE	LC	LC	2021
Poromera fordii	NE	LC	LC	2021
Porthidium arcosae	NE	LC	EN	2021
Porthidium lansbergii	NE	LC	LC	2021
Potamites juruazensis	NE	LC	LC	2021
Pristurus crucifer	NE	LC	LC	2021
Pristurus flavipunctatus	NE	LC	LC	2021
Pristurus phillipsii	NE	LC	LC	2021
Pristurus simonettai	NE	LC	LC	2021
Pristurus somalicus	NE	LC	LC	2021
Proatheris superciliaris	NE	LC	LC	2021
Procellosaurinus tetradactylus	NE	LC	EN	2021
Proscelotes arnoldi	NE	LC	LC	2021
Proscelotes eggeli	NE	LC	NT	2021
Prosymna greigerti	NE	LC	LC	2021
Prosymna ruspolii	NE	NT	LC	2021
Prosymna semifasciata	NE	CR	EN	2021
Prosymna somalica	NE	LC	LC	2021
Prosymna stuhlmanni	NE	LC	LC	2021
Protobothrops himalayanus	NE	VU	LC	2021
Psammodynastes pictus	NE	LC	LC	2021
Psammodynastes pulverulentus	NE	LC	LC	2021
Psammophis aegyptius	NE	LC	LC	2021
Psammophis angolensis	NE	LC	LC	2021
Psammophis biseriatus	NE	LC	LC	2021
Psammophis brevirostris	NE	LC	LC	2021
Psammophis elegans	NE	LC	LC	2021
Psammophis leithii	NE	LC	LC	2021
Psammophis lineatus	NE	LC	LC	2021
Psammophis lineolatus	NE	LC	LC	2021
Psammophis mossambicus	NE	LC	LC	2021
Psammophis notostictus	NE	LC	LC	2021
Psammophis orientalis	NE	LC	LC	2021
Psammophis praeornatus	NE	LC	LC	2021
Psammophis pulcher	NE	LC	LC	2021
Psammophis punctulatus	NE	LC	LC	2021
Psammophis rukwae	NE	LC	LC	2021
Psammophis schokari	NE	LC	LC	2021
Psammophis sibilans	NE	LC	LC	2021
Psammophis sudanensis	NE	LC	LC	2021
Psammophis tanganicus	NE	LC	LC	2021
Psammophis zambiensis	NE	LC	NT	2021
Psammophylax rhombeatus	NE	LC	LC	2021
Psammophylax variabilis	NE	LC	LC	2021
Pseudaspis cana	NE	LC	LC	2021
Pseuderemias brenneri	NE	LC	LC	2021
Pseuderemias erythrosticta	NE	LC	LC	2021
Pseuderemias mucronata	NE	LC	LC	2021
Pseuderemias savagei	NE	LC	LC	2021
Pseuderemias septemstriata	NE	EN	LC	2021
Pseuderemias smithii	NE	LC	LC	2021
Pseudoboodon boehmei	NE	VU	LC	2021
Pseudoboodon gascae	NE	LC	LC	2021
Pseudoboodon lemniscatus	NE	LC	LC	2021
Pseudocalotes andamanensis	NE	VU	VU	2021
Pseudocalotes austeniana	NE	LC	LC	2021
Pseudocalotes cybelidermus	NE	LC	LC	2021
Pseudocalotes guttalineatus	NE	LC	LC	2021
Pseudocalotes kakhienensis	NE	LC	LC	2021
Pseudocalotes microlepis	NE	LC	LC	2021
Pseudocalotes tympanistriga	NE	LC	LC	2021
Pseudogekko sumiklab	NE	VU	EN	2021
Pseudohaje goldii	NE	LC	LC	2021
Pseudopus apodus	NE	LC	LC	2021
Pseudorabdion sarasinorum	NE	EN	VU	2021
Pseudotrapelus chlodnickii	NE	LC	LC	2021
Pseudotrapelus sinaitus	NE	LC	LC	2021
Ptyas dhumnades	NE	LC	LC	2021
Ptyas korros	NE	LC	NT	2021
Ptyas mucosa	NE	LC	LC	2021
Ptyas nigromarginata	NE	LC	LC	2021
Ptyctolaemus gularis	NE	LC	LC	2021
Ptyodactylus guttatus	NE	LC	LC	2021
Ptyodactylus hasselquistii	NE	LC	LC	2021
Ptyodactylus puiseuxi	NE	LC	LC	2021
Ptyodactylus ragazzii	NE	LC	LC	2021
Python molurus	NE	LC	NT	2021
Python natalensis	NE	LC	LC	2021
Python sebae	NE	LC	NT	2021
Rabdion forsteni	NE	VU	VU	2021
Ramphotyphlops olivaceus	NE	LC	LC	2021
Rhabdophis callistus	NE	LC	LC	2021
Rhabdophis himalayanus	NE	LC	LC	2021
Rhabdophis plumbicolor	NE	LC	LC	2021
Rhabdophis tigrinus	NE	LC	LC	2021
Rhabdops aquaticus	NE	VU	LC	2021
Rhacodactylus trachycephalus	NE	EN	CR	2021
Rhamnophis aethiopissa	NE	LC	LC	2021
Rhamnophis batesii	NE	LC	LC	2021
Rhamphiophis oxyrhynchus	NE	LC	LC	2021
Rhamphiophis rostratus	NE	LC	LC	2021
Rhinogekko femoralis	NE	LC	LC	2021
Rhinophis blythii	NE	LC	EN	2021
Rhinophis dorsimaculatus	NE	LC	EN	2021
Rhinophis erangaviraji	NE	EN	CR	2021
Rhinophis goweri	NE	VU	CR	2021
Rhinophis homolepis	NE	LC	EN	2021
Rhinophis melanogaster	NE	LC	EN	2021
Rhinophis philippinus	NE	LC	EN	2021
Rhinophis phillipsi	NE	VU	CR	2021
Rhinophis porrectus	NE	VU	EN	2021
Rhinophis punctatus	NE	LC	CR	2021
Rhinophis roshanpererai	NE	CR	CR	2021
Rhinophis saffragamus	NE	LC	VU	2021
Rhinotyphlops ataeniatus	NE	LC	LC	2021
Rhinotyphlops boylei	NE	LC	LC	2021
Rhinotyphlops lalandei	NE	LC	LC	2021
Rhinotyphlops unitaeniatus	NE	LC	LC	2021
Saara asmussi	NE	LC	LC	2021
Saara hardwickii	NE	LC	VU	2021
Salvator duseni	NE	LC	LC	2021
Salvator rufescens	NE	LC	LC	2021
Sarada darwini	NE	EN	LC	2021
Sarada deccanensis	NE	NT	LC	2021
Sarada superba	NE	VU	CR	2021
Scaphiophis albopunctatus	NE	LC	LC	2021
Scaphiophis raffreyi	NE	LC	LC	2021
Scelotes limpopoensis	NE	LC	LC	2021
Scelotes uluguruensis	NE	VU	VU	2021
Scincella capitanea	NE	LC	LC	2021
Scincella modesta	NE	LC	LC	2021
Scincella reevesii	NE	LC	LC	2021
Scincella rufocaudata	NE	LC	LC	2021
Scincus scincus	NE	LC	LC	2021
Sepsina tetradactyla	NE	LC	LC	2021
Sepsophis punctatus	NE	LC	LC	2021
Sibon carri	NE	NT	VU	2021
Sibynophis sagittarius	NE	LC	LC	2021
Sibynophis subpunctatus	NE	LC	LC	2021
Sigaloseps balios	NE	VU	VU	2021
Sigaloseps conditus	NE	VU	EN	2021
Sigaloseps ferrugicauda	NE	VU	VU	2021
Sigaloseps pisinnus	NE	EN	EN	2021
Simalia clastolepis	NE	VU	NT	2021
Sinomicrurus macclellandi	NE	LC	LC	2021
Siphlophis ayauma	NE	VU	LC	2021
Sitana devakai	NE	VU	VU	2021
Sitana fusca	NE	EN	CR	2021
Sitana laticeps	NE	LC	LC	2021
Sitana marudhamneydhal	NE	VU	EN	2021
Sitana schleichi	NE	VU	EN	2021
Sitana sivalensis	NE	LC	LC	2021
Sitana spinaecephalus	NE	LC	LC	2021
Sitana thondalu	NE	VU	NT	2021
Sitana visiri	NE	LC	VU	2021
Spalerosophis arenarius	NE	LC	LC	2021
Spalerosophis atriceps	NE	LC	LC	2021
Spalerosophis diadema	NE	LC	LC	2021
Sphenomorphus aignanus	NE	LC	LC	2021
Sphenomorphus anotus	NE	LC	LC	2021
Sphenomorphus apalpebratus	NE	LC	NT	2021
Sphenomorphus courcyanus	NE	LC	LC	2021
Sphenomorphus indicus	NE	LC	LC	2021
Sphenomorphus maculatus	NE	LC	LC	2021
Sphenomorphus nigrolabris	NE	LC	NT	2021
Sphenomorphus oligolepis	NE	LC	LC	2021
Sphenomorphus papuae	NE	LC	LC	2021
Sphenomorphus puncticentralis	NE	EN	LC	2021
Sphenomorphus sananus	NE	LC	EN	2021
Sphenomorphus sanctus	NE	LC	LC	2021
Sphenomorphus sarasinorum	NE	CR	EN	2021
Sphenomorphus schlegeli	NE	LC	LC	2021
Sphenomorphus solomonis	NE	LC	LC	2021
Sphenomorphus striolatus	NE	LC	LC	2021
Sphenomorphus taiwanensis	NE	LC	LC	2021
Sphenomorphus vanheurni	NE	EN	LC	2021
Sphenomorphus variegatus	NE	LC	LC	2021
Stegonotus aruensis	NE	EN	VU	2021
Stegonotus diehli	NE	LC	LC	2021
Stegonotus iridis	NE	EN	LC	2021
Stegonotus keyensis	NE	VU	LC	2021
Stegonotus modestus	NE	LC	LC	2021
Stegonotus parvus	NE	LC	LC	2021
Stegonotus sutteri	NE	VU	EN	2021
Stenocercus dumerilii	NE	LC	VU	2021
Stenodactylus leptocosymbotes	NE	LC	LC	2021
Stenodactylus petrii	NE	LC	LC	2021
Stenodactylus sthenodactylus	NE	LC	LC	2021
Sundatyphlops polygrammicus	NE	LC	LC	2021
Synophis zaheri	NE	LC	VU	2021
Takydromus amurensis	NE	LC	LC	2021
Takydromus khasiensis	NE	LC	LC	2021
Takydromus sauteri	NE	LC	NT	2021
Takydromus sikkimensis	NE	VU	EN	2021
Takydromus wolteri	NE	LC	LC	2021
Tarentola annularis	NE	LC	LC	2021
Telescopus dhara	NE	LC	LC	2021
Telescopus obtusus	NE	LC	LC	2021
Telescopus semiannulatus	NE	LC	LC	2021
Telescopus tripolitanus	NE	LC	LC	2021
Teratoscincus microlepis	NE	LC	LC	2021
Teratoscincus rustamowi	NE	CR	EN	2021
Teratoscincus scincus	NE	LC	LC	2021
Tetradactylus ellenbergeri	NE	LC	LC	2021
Thamnodynastes lanei	NE	LC	LC	2021
Thelotornis kirtlandii	NE	LC	LC	2021
Thelotornis mossambicanus	NE	LC	LC	2021
Thrasops flavigularis	NE	LC	LC	2021
Thrasops jacksonii	NE	LC	LC	2021
Tiliqua gigas	NE	LC	LC	2021
Toxicodryas blandingii	NE	LC	LC	2021
Toxicodryas pulverulenta	NE	LC	LC	2021
Trachischium fuscum	NE	LC	LC	2021
Trachischium laeve	NE	LC	LC	2021
Trachischium monticola	NE	LC	LC	2021
Trachyboa gularis	NE	CR	CR	2021
Trachydactylus hajarensis	NE	LC	LC	2021
Trachylepis adamastor	NE	VU	VU	2021
Trachylepis affinis	NE	LC	LC	2021
Trachylepis albilabris	NE	LC	LC	2021
Trachylepis albotaeniata	NE	LC	LC	2021
Trachylepis boulengeri	NE	LC	LC	2021
Trachylepis buettneri	NE	LC	LC	2021
Trachylepis capensis	NE	LC	LC	2021
Trachylepis damarana	NE	LC	LC	2021
Trachylepis depressa	NE	LC	LC	2021
Trachylepis gonwouoi	NE	EN	LC	2021
Trachylepis hemmingi	NE	LC	LC	2021
Trachylepis hildebrandtii	NE	LC	LC	2021
Trachylepis langheldi	NE	LC	LC	2021
Trachylepis maculilabris	NE	LC	LC	2021
Trachylepis makolowodei	NE	LC	LC	2021
Trachylepis megalura	NE	LC	LC	2021
Trachylepis mekuana	NE	LC	EN	2021
Trachylepis nganghae	NE	VU	CR	2021
Trachylepis occidentalis	NE	LC	LC	2021
Trachylepis ozorii	NE	CR	LC	2021
Trachylepis perrotetii	NE	LC	LC	2021
Trachylepis planifrons	NE	LC	LC	2021
Trachylepis polytropis	NE	LC	LC	2021
Trachylepis principensis	NE	VU	LC	2021
Trachylepis pulcherrima	NE	NT	LC	2021
Trachylepis punctulata	NE	LC	LC	2021
Trachylepis sparsa	NE	LC	LC	2021
Trachylepis spilogaster	NE	LC	LC	2021
Trachylepis striata	NE	LC	LC	2021
Trachylepis sulcata	NE	LC	LC	2021
Trachylepis thomensis	NE	LC	LC	2021
Trachylepis varia	NE	LC	LC	2021
Trachylepis variegata	NE	LC	LC	2021
Trachylepis wingati	NE	LC	LC	2021
Trapelus agilis	NE	LC	LC	2021
Trapelus megalonyx	NE	LC	LC	2021
Trapelus mutabilis	NE	LC	LC	2021
Tricheilostoma sundewalli	NE	LC	LC	2021
Trimeresurus andersonii	NE	VU	LC	2021
Trimeresurus cantori	NE	EN	EN	2021
Trimeresurus fasciatus	NE	EN	EN	2021
Trimeresurus labialis	NE	LC	CR	2021
Trimeresurus mutabilis	NE	LC	EN	2021
Trimeresurus septentrionalis	NE	LC	LC	2021
Trimeresurus trigonocephalus	NE	VU	LC	2021
Trimeresurus venustus	NE	LC	VU	2021
Trimorphodon biscutatus	NE	LC	LC	2021
Tropidolaemus laticinctus	NE	LC	NT	2021
Tropidonophis halmahericus	NE	EN	LC	2021
Tropidonophis truncatus	NE	LC	LC	2021
Tropidophis bucculentus	NE	VU	CR	2021
Tropidophis curtus	NE	LC	LC	2021
Tropidophis feicki	NE	LC	NT	2021
Tropidophis galacelidus	NE	EN	EN	2021
Tropidophis grapiuna	NE	LC	VU	2021
Tropidophis greenwayi	NE	NT	VU	2021
Tropidophis haetianus	NE	LC	NT	2021
Tropidophis hardyi	NE	EN	EN	2021
Tropidophis jamaicensis	NE	EN	EN	2021
Tropidophis melanurus	NE	LC	LC	2021
Tropidophis morenoi	NE	EN	VU	2021
Tropidophis schwartzi	NE	CR	CR	2021
Tropidophis semicinctus	NE	LC	LC	2021
Tropidophorus assamensis	NE	EN	VU	2021
Tropidophorus baconi	NE	LC	NT	2021
Tropidurus hygomi	NE	LC	VU	2021
Tropidurus imbituba	NE	CR	CR	2021
Tropiocolotes bisharicus	NE	LC	LC	2021
Tropiocolotes somalicus	NE	LC	LC	2021
Tropiocolotes steudneri	NE	LC	LC	2021
Tupinambis longilineus	NE	LC	LC	2021
Tupinambis teguixin	NE	LC	LC	2021
Typhlacontias gracilis	NE	LC	LC	2021
Typhlacontias rohani	NE	LC	LC	2021
Typhlops lumbricalis	NE	LC	LC	2021
Tytthoscincus parvus	NE	LC	VU	2021
Tytthoscincus temmincki	NE	LC	LC	2021
Tytthoscincus textus	NE	CR	VU	2021
Ungaliophis continentalis	NE	LC	EN	2021
Uromastyx acanthinura	NE	NT	NT	2021
Uromastyx dispar	NE	LC	LC	2021
Uromastyx princeps	NE	LC	LC	2021
Uropeltis madurensis	NE	EN	EN	2021
Uropeltis shorttii	NE	LC	CR	2021
Urotheca decipiens	NE	LC	LC	2021
Varanus albigularis	NE	LC	LC	2021
Varanus auffenbergi	NE	LC	EN	2021
Varanus caerulivirens	NE	LC	LC	2021
Varanus griseus	NE	LC	LC	2021
Varanus lirungensis	NE	EN	EN	2021
Varanus melinus	NE	VU	EN	2021
Varanus niloticus	NE	LC	LC	2021
Varanus obor	NE	LC	EN	2021
Varanus rainerguentheri	NE	LC	LC	2021
Varanus timorensis	NE	LC	LC	2021
Varanus togianus	NE	LC	LC	2021
Varanus yuwonoi	NE	LC	VU	2021
Varzea altamazonica	NE	LC	LC	2021
Vipera berus	NE	LC	LC	2021
Vipera renardi	NE	LC	NT	2021
Wallaceophis gujaratensis	NE	LC	LC	2021
Walterinnesia morgani	NE	LC	LC	2021
Woodworthia maculata	NE	VU	LC	2021
Xenagama batillifera	NE	LC	LC	2021
Xenagama taylori	NE	LC	LC	2021
Xenagama wilmsi	NE	LC	LC	2021
Xenocalamus bicolor	NE	LC	LC	2021
Xenocalamus mechowii	NE	LC	LC	2021
Xenocalamus sabiensis	NE	LC	LC	2021
Xenochrophis cerasogaster	NE	LC	VU	2021
Xenopholis undulatus	NE	LC	LC	2021
Xenopholis werdingorum	NE	LC	LC	2021
Xyelodontophis uluguruensis	NE	NT	EN	2021
Zygaspis dolichomenta	NE	LC	LC	2021
Zygaspis ferox	NE	EN	EN	2021
Zygaspis quadrifrons	NE	LC	LC	2021
Zygaspis vandami	NE	LC	LC	2021

## Sheet: metadata
binomial	Species scientific name
deOliveira_RLcat	Red List assessment reported in de Oliveira Caetano et al. [(2022) PLoS Biol 20(5): e3001544]. NE Not Evaluated.
deOliveira_RLpred	Prediction of Red List category made in de Oliveira Caetano et al. [(2022) PLoS Biol 20(5): e3001544]. CR, Critically Endangered; EN, Endangered, VU, Vulnerable, NT Near Threatened, LC Least Concern.
GRA_RLcat	Red List category assigned as part of the Global Reptile Assessment [IUCN (2021) The IUCN Red List of Threatened Species. Version 2021-3 https://www.iucnredlist.org]
GRA_yearPublished	Year of Red List assessment for the species
